# Supplementary material for: Power Generation Performance of Reverse Electrodialysis (RED) Using Various Ion Exchange Membranes and Power Output Prediction for a Large RED Stack
Source: Membranes (Basel). 2022 Nov 13;12(11):1141. doi: 10.3390/membranes12111141 (PMC9697558; doi:10.3390/membranes12111141)
Supplement: Supplementary file 1 [file membranes-12-01141-s001.zip]

Archive with 1 entries (1 files):
- membranes-2005546-supplementary.pdf
